# Supplementary material for: ceRNAR: An R package for identification and analysis of ceRNA-miRNA triplets
Source: PLoS Comput Biol. 2022 Sep 9;18(9):e1010497. doi: 10.1371/journal.pcbi.1010497 (PMC9491567; doi:10.1371/journal.pcbi.1010497)
Supplement: S1 Table — (XLS) [file pcbi.1010497.s017.xls]

## Sheet: Sheet1
S1 Table. A summary of the five scenarios.
Scenarios	Window sizes (%)	Thresholds	Algorithm versions	PCT of correlated samples (%)
Scenario 1	10, 20, 30, 40	0.3, 0.5, 0.7	Complete,
(peak at center)			fast
Scenario 2	10, 20, 30, 40	0.3, 0.5, 0.7	Complete,
(peak at right)			fast
Scenario 3	10, 20, 30, 40	0.3, 0.5, 0.7	Complete,	10, 20, 30, 40
(peak at left)			fast
Scenario 4	10, 20, 30, 40	0.3, 0.5, 0.7	Complete,
(double peaks)			fast
Scenario 5	10, 20, 30, 40	0.3, 0.5, 0.7	Complete,
(null)			fast
