# Supplementary material for: ceRNAR: An R package for identification and analysis of ceRNA-miRNA triplets
Source: PLoS Comput Biol. 2022 Sep 9;18(9):e1010497. doi: 10.1371/journal.pcbi.1010497 (PMC9491567; doi:10.1371/journal.pcbi.1010497)
Supplement: S2 Table — (XLS) [file pcbi.1010497.s018.xls]

## Sheet: Sheet1
S2 Table. Performance of the ceRNAR package in five scenarios under the complete version using synthetic data with a fixed correlation value (0.9).
Scenarios	Window sizes	Correlation thresholds	Sensitivity	Specificity	PPV	NPV	F1 score	Kappa	Accuracy	Weighted accuracy	Number of ceRNA
1	10	0.3	0.75	0.8	0.28	0.97	0.41	0.31	0.79	0.77	26.91
		0.5	0.83	0.86	0.39	0.98	0.53	0.46	0.86	0.85	21.5
		0.7	0.85	0.97	0.78	0.98	0.81	0.78	0.96	0.91	11.04
	20	0.3	0.72	0.96	0.68	0.97	0.69	0.66	0.94	0.84	10.83
		0.5	0.75	0.98	0.84	0.97	0.78	0.76	0.96	0.87	8.98
		0.7	0.7	1	0.95	0.97	0.79	0.77	0.97	0.85	7.39
	30	0.3	0.26	0.99	0.84	0.93	0.42	0.34	0.93	0.63	3.12
		0.5	0.26	1	0.95	0.93	0.43	0.35	0.93	0.63	2.78
		0.7	0.12	1	0.98	0.92	0.33	0.18	0.92	0.56	1.28
	40	0.3	0.01	1	0.88	0.91	0.2	0.01	0.91	0.5	0.09
		0.5	0.01	1	1	0.91	0.2	0.01	0.91	0.5	0.08
		0.7	0	1	1	0.91	0.18	0.01	0.91	0.5	0.04
2	10	0.3	0.68	0.81	0.27	0.96	0.39	0.29	0.79	0.74	25.25
		0.5	0.88	0.86	0.41	0.99	0.55	0.49	0.86	0.87	21.9
		0.7	0.93	0.98	0.84	0.99	0.88	0.87	0.98	0.96	11.19
	20	0.3	0.51	0.97	0.6	0.95	0.54	0.5	0.92	0.74	8.44
		0.5	0.53	0.99	0.82	0.95	0.63	0.59	0.94	0.76	6.52
		0.7	0.41	1	0.97	0.94	0.58	0.51	0.94	0.7	4.23
	30	0.3	0.07	1	0.74	0.91	0.25	0.1	0.91	0.53	0.9
		0.5	0.06	1	0.86	0.91	0.26	0.09	0.91	0.53	0.67
		0.7	0.02	1	1	0.91	0.22	0.04	0.91	0.51	0.24
	40	0.3	0.01	1	0.82	0.91	0.2	0.02	0.91	0.5	0.12
		0.5	0.01	1	0.89	0.91	0.2	0.01	0.91	0.5	0.1
		0.7	0	1	1	0.91	0.18	0.01	0.91	0.5	0.03
3	10	0.3	0.91	0.8	0.34	0.99	0.49	0.4	0.81	0.86	27.96
		0.5	0.95	0.87	0.44	0.99	0.6	0.54	0.88	0.91	21.91
		0.7	0.95	0.98	0.84	0.99	0.89	0.87	0.98	0.96	11.51
	20	0.3	0.61	0.97	0.67	0.96	0.62	0.58	0.93	0.79	9.22
		0.5	0.62	0.99	0.86	0.96	0.7	0.67	0.95	0.81	7.3
		0.7	0.5	1	0.99	0.95	0.63	0.61	0.95	0.75	5.03
	30	0.3	0.09	1	0.7	0.91	0.27	0.13	0.91	0.54	1.25
		0.5	0.07	1	0.86	0.91	0.28	0.11	0.91	0.54	0.83
		0.7	0.02	1	1	0.91	0.23	0.03	0.91	0.51	0.22
	40	0.3	0.01	1	0.75	0.91	0.22	0.02	0.91	0.51	0.14
		0.5	0.01	1	1	0.91	0.22	0.02	0.91	0.5	0.1
		0.7	0	1	NA	0.9	NA	0	0.9	0.5	0
4	10	0.3	0.92	0.8	0.34	0.99	0.49	0.41	0.81	0.86	27.93
		0.5	0.94	0.87	0.44	0.99	0.59	0.53	0.87	0.9	22.06
		0.7	0.94	0.98	0.85	0.99	0.89	0.87	0.98	0.96	11.28
	20	0.3	0.89	0.97	0.75	0.99	0.81	0.78	0.96	0.93	12.04
		0.5	0.91	0.99	0.89	0.99	0.9	0.88	0.98	0.95	10.29
		0.7	0.9	1	0.98	0.99	0.94	0.93	0.99	0.95	9.27
	30	0.3	0.25	1	0.87	0.93	0.42	0.34	0.93	0.62	2.78
		0.5	0.24	1	0.95	0.93	0.41	0.33	0.93	0.62	2.51
		0.7	0.14	1	1	0.92	0.35	0.2	0.92	0.57	1.36
	40	0.3	0.04	1	0.95	0.91	0.23	0.07	0.91	0.52	0.45
		0.5	0.04	1	0.97	0.91	0.24	0.07	0.91	0.52	0.42
		0.7	0.01	1	1	0.91	0.19	0.02	0.91	0.51	0.13
5	10	0.3	0.18	0.8	0.09	0.9	0.13	-0.01	0.74	0.49	20.95
		0.5	0.11	0.86	0.08	0.9	0.13	-0.02	0.79	0.49	14.04
		0.7	0.02	0.98	0.08	0.9	0.16	0	0.89	0.5	2.04
	20	0.3	0.03	0.97	0.1	0.91	0.16	0	0.88	0.5	3.25
		0.5	0.01	0.99	0.12	0.9	0.17	0	0.9	0.5	1.12
		0.7	0	1	0.33	0.9	0.18	0	0.9	0.5	0.03
	30	0.3	0	1	0.09	0.9	0.18	0	0.9	0.5	0.28
		0.5	0	1	0	0.9	NA	0	0.9	0.5	0.05
		0.7	0	1	NA	0.9	NA	0	0.9	0.5	0
	40	0.3	0	1	NA	0.9	NA	0	0.9	0.5	0
		0.5	0	1	NA	0.9	NA	0	0.9	0.5	0
		0.7	0	1	NA	0.9	NA	0	0.9	0.5	0
