# Supplementary material for: ceRNAR: An R package for identification and analysis of ceRNA-miRNA triplets
Source: PLoS Comput Biol. 2022 Sep 9;18(9):e1010497. doi: 10.1371/journal.pcbi.1010497 (PMC9491567; doi:10.1371/journal.pcbi.1010497)
Supplement: S3 Table — (XLS) [file pcbi.1010497.s019.xls]

## Sheet: Sheet1
S3 Table. Performance of the ceRNAR package in five scenarios under the fast version using synthetic data with a fixed correlation value (0.9).
Scenarios	Window sizes	Correlation thresholds	Sensitivity	Specificity	PPV	NPV	F1 score	Kappa	Accuracy	Weighted accuracy	Number of ceRNA
1	10	0.3	0.79	0.74	0.24	0.97	0.37	0.27	0.74	0.76	32.84
		0.5	0.88	0.82	0.35	0.99	0.5	0.41	0.83	0.85	25.95
		0.7	0.9	0.97	0.76	0.99	0.82	0.8	0.96	0.94	12.01
	20	0.3	0.72	0.96	0.67	0.97	0.68	0.65	0.94	0.84	10.95
		0.5	0.75	0.98	0.84	0.97	0.78	0.76	0.96	0.87	8.98
		0.7	0.7	1	0.95	0.97	0.79	0.77	0.97	0.85	7.4
	30	0.3	0.26	0.99	0.85	0.93	0.41	0.35	0.93	0.63	3.12
		0.5	0.26	1	0.95	0.93	0.43	0.36	0.93	0.63	2.79
		0.7	0.13	1	0.98	0.92	0.33	0.18	0.92	0.56	1.3
	40	0.3	0.01	1	0.88	0.91	0.2	0.01	0.91	0.5	0.09
		0.5	0.01	1	1	0.91	0.2	0.01	0.91	0.5	0.08
		0.7	0	1	1	0.91	0.18	0.01	0.91	0.5	0.04
2	10	0.3	0.69	0.75	0.23	0.96	0.34	0.23	0.74	0.72	30.76
		0.5	0.88	0.82	0.35	0.99	0.5	0.42	0.83	0.85	25.63
		0.7	0.94	0.98	0.81	0.99	0.87	0.85	0.97	0.96	11.73
	20	0.3	0.51	0.96	0.59	0.95	0.54	0.5	0.92	0.74	8.55
		0.5	0.54	0.99	0.81	0.95	0.63	0.59	0.94	0.76	6.62
		0.7	0.41	1	0.97	0.94	0.58	0.51	0.94	0.7	4.24
	30	0.3	0.07	1	0.72	0.91	0.26	0.1	0.91	0.53	0.9
		0.5	0.06	1	0.9	0.91	0.26	0.09	0.91	0.53	0.65
		0.7	0.02	1	1	0.91	0.21	0.04	0.91	0.51	0.23
	40	0.3	0.01	1	0.82	0.91	0.2	0.02	0.91	0.5	0.12
		0.5	0.01	1	0.89	0.91	0.2	0.01	0.91	0.5	0.1
		0.7	0	1	1	0.91	0.18	0.01	0.91	0.5	0.03
3	10	0.3	0.92	0.74	0.28	0.99	0.43	0.33	0.76	0.83	33.4
		0.5	0.95	0.83	0.38	0.99	0.54	0.46	0.84	0.89	25.85
		0.7	0.95	0.97	0.8	0.99	0.87	0.85	0.97	0.96	12.09
	20	0.3	0.61	0.97	0.66	0.96	0.62	0.58	0.93	0.79	9.4
		0.5	0.62	0.99	0.85	0.96	0.7	0.67	0.95	0.81	7.38
		0.7	0.5	1	0.99	0.95	0.63	0.61	0.95	0.75	5.09
	30	0.3	0.09	1	0.69	0.91	0.28	0.12	0.91	0.54	1.23
		0.5	0.07	1	0.85	0.91	0.27	0.11	0.91	0.54	0.84
		0.7	0.02	1	1	0.91	0.23	0.03	0.91	0.51	0.22
	40	0.3	0.01	1	0.73	0.91	0.22	0.02	0.91	0.5	0.13
		0.5	0.01	1	1	0.91	0.2	0.01	0.91	0.5	0.09
		0.7	0	1	1	0.9	0.18	0	0.9	0.5	0.01
4	10	0.3	0.92	0.75	0.28	0.99	0.43	0.33	0.76	0.84	33.36
		0.5	0.94	0.83	0.37	0.99	0.53	0.46	0.84	0.89	25.94
		0.7	0.94	0.98	0.82	0.99	0.87	0.86	0.97	0.96	11.55
	20	0.3	0.88	0.96	0.73	0.99	0.8	0.77	0.96	0.92	12.25
		0.5	0.91	0.99	0.89	0.99	0.89	0.88	0.98	0.95	10.35
		0.7	0.9	1	0.98	0.99	0.94	0.93	0.99	0.95	9.27
	30	0.3	0.25	1	0.86	0.93	0.41	0.34	0.93	0.62	2.81
		0.5	0.24	1	0.95	0.93	0.41	0.34	0.93	0.62	2.54
		0.7	0.13	1	0.99	0.92	0.35	0.2	0.92	0.57	1.36
	40	0.3	0.04	1	0.96	0.91	0.23	0.07	0.91	0.52	0.46
		0.5	0.04	1	0.97	0.91	0.24	0.06	0.91	0.52	0.4
		0.7	0.01	1	1	0.91	0.19	0.02	0.91	0.51	0.13
5	10	0.3	0.25	0.74	0.09	0.9	0.14	-0.01	0.69	0.49	27.61
		0.5	0.15	0.82	0.08	0.9	0.13	-0.02	0.76	0.49	18.52
		0.7	0.02	0.97	0.08	0.9	0.15	-0.01	0.88	0.5	2.57
	20	0.3	0.04	0.97	0.11	0.91	0.16	0.01	0.88	0.5	3.37
		0.5	0.01	0.99	0.11	0.9	0.17	0	0.9	0.5	1.14
		0.7	0	1	0.33	0.9	0.18	0	0.9	0.5	0.03
	30	0.3	0	1	0.1	0.9	0.18	0	0.9	0.5	0.26
		0.5	0	1	0	0.9	NA	0	0.9	0.5	0.07
		0.7	0	1	NA	0.9	NA	0	0.9	0.5	0
	40	0.3	0	1	NA	0.9	NA	0	0.9	0.5	0
		0.5	0	1	NA	0.9	NA	0	0.9	0.5	0
		0.7	0	1	NA	0.9	NA	0	0.9	0.5	0
