# Supplementary material for: ceRNAR: An R package for identification and analysis of ceRNA-miRNA triplets
Source: PLoS Comput Biol. 2022 Sep 9;18(9):e1010497. doi: 10.1371/journal.pcbi.1010497 (PMC9491567; doi:10.1371/journal.pcbi.1010497)
Supplement: S4 Table — (XLS) [file pcbi.1010497.s020.xls]

## Sheet: Sheet1
S4 Table. Performance of the ceRNAR package with different proportions of correlated samples in scenario III under the fast version using synthetic data with a fixed correlation value (0.9).
Correlations	Window sizes	Correlation thresholds	Sensitivity	Specificity	PPV	NPV	F1 score	Kappa	Accuracy	Weighted accuracy	Number of ceRNA
10	10	0.3	0.39	0.74	0.14	0.92	0.21	0.07	0.71	0.57	28.21
		0.5	0.44	0.82	0.21	0.93	0.28	0.18	0.79	0.63	21.22
		0.7	0.29	0.97	0.49	0.93	0.39	0.31	0.91	0.63	5.43
	20	0.3	0.06	0.97	0.16	0.91	0.18	0.04	0.88	0.51	3.69
		0.5	0.04	0.99	0.25	0.91	0.21	0.04	0.9	0.51	1.53
		0.7	0.01	1	0.9	0.91	0.18	0.01	0.91	0.5	0.1
	30	0.3	0.01	1	0.14	0.9	0.18	0	0.9	0.5	0.42
		0.5	0	1	0.32	0.91	0.18	0.01	0.9	0.5	0.12
		0.7	0	1	NA	0.9	NA	0	0.9	0.5	0
	40	0.3	0	1	0.5	0.9	0.18	0	0.9	0.5	0.02
		0.5	0	1	NA	0.9	NA	0	0.9	0.5	0
		0.7	0	1	NA	0.9	NA	0	0.9	0.5	0
20	10	0.3	0.91	0.75	0.28	0.99	0.42	0.33	0.76	0.83	33.23
		0.5	0.94	0.83	0.37	0.99	0.53	0.46	0.84	0.88	25.57
		0.7	0.93	0.97	0.8	0.99	0.85	0.84	0.97	0.95	11.86
	20	0.3	0.56	0.97	0.64	0.96	0.59	0.55	0.93	0.77	8.74
		0.5	0.58	0.99	0.81	0.96	0.66	0.62	0.95	0.78	6.97
		0.7	0.44	1	0.97	0.95	0.6	0.55	0.95	0.72	4.56
	30	0.3	0.08	1	0.58	0.91	0.29	0.12	0.91	0.54	1.31
		0.5	0.08	1	0.85	0.91	0.29	0.12	0.91	0.54	0.87
		0.7	0.02	1	1	0.91	0.2	0.03	0.91	0.51	0.2
	40	0.3	0.01	1	0.73	0.91	0.18	0.01	0.91	0.5	0.11
		0.5	0.01	1	0.88	0.91	0.18	0.01	0.91	0.5	0.08
		0.7	0	1	1	0.9	0.18	0	0.9	0.5	0.01
30	10	0.3	0.91	0.75	0.28	0.99	0.43	0.33	0.76	0.83	33.11
		0.5	0.94	0.83	0.37	0.99	0.53	0.46	0.84	0.88	25.68
		0.7	0.94	0.97	0.79	0.99	0.85	0.84	0.97	0.96	12.12
	20	0.3	0.92	0.96	0.74	0.99	0.82	0.79	0.96	0.94	12.55
		0.5	0.93	0.99	0.88	0.99	0.9	0.89	0.98	0.96	10.71
		0.7	0.93	1	0.98	0.99	0.95	0.95	0.99	0.96	9.52
	30	0.3	0.58	1	0.95	0.96	0.7	0.68	0.96	0.79	6.21
		0.5	0.6	1	0.98	0.96	0.72	0.7	0.96	0.8	6.06
		0.7	0.54	1	0.99	0.95	0.67	0.65	0.96	0.77	5.48
	40	0.3	0.13	1	0.99	0.92	0.32	0.2	0.92	0.57	1.34
		0.5	0.13	1	1	0.92	0.33	0.2	0.92	0.57	1.32
		0.7	0.06	1	1	0.91	0.25	0.09	0.91	0.53	0.56
40	10	0.3	0.9	0.74	0.27	0.99	0.42	0.32	0.76	0.82	33.55
		0.5	0.92	0.82	0.36	0.99	0.51	0.43	0.83	0.87	26.33
		0.7	0.93	0.97	0.79	0.99	0.85	0.83	0.97	0.95	11.97
	20	0.3	0.89	0.96	0.72	0.99	0.79	0.76	0.95	0.92	12.57
		0.5	0.91	0.98	0.87	0.99	0.88	0.87	0.98	0.94	10.61
		0.7	0.91	1	0.97	0.99	0.93	0.93	0.99	0.95	9.42
	30	0.3	0.9	1	0.96	0.99	0.93	0.92	0.99	0.95	9.35
		0.5	0.92	1	0.98	0.99	0.95	0.94	0.99	0.96	9.36
		0.7	0.92	1	0.99	0.99	0.95	0.95	0.99	0.96	9.28
	40	0.3	0.61	1	0.98	0.96	0.74	0.72	0.96	0.81	6.3
		0.5	0.62	1	0.98	0.96	0.74	0.72	0.96	0.81	6.34
		0.7	0.6	1	0.98	0.96	0.72	0.7	0.96	0.8	6.12
