# Supplementary material for: ceRNAR: An R package for identification and analysis of ceRNA-miRNA triplets
Source: PLoS Comput Biol. 2022 Sep 9;18(9):e1010497. doi: 10.1371/journal.pcbi.1010497 (PMC9491567; doi:10.1371/journal.pcbi.1010497)
Supplement: S5 Table — (XLS) [file pcbi.1010497.s021.xls]

## Sheet: Sheet1
S5 Table. Performance of the ceRNAR package with different correlation cutoffs and merging sizes with a fixed correlation value (0.9) and a fixed window size (40).
Scenarios	Correlation thresholds	Peak-merge sizes	Sensitivity	Specificity	PPV	NPV	F1 score	Kappa	Accuracy	Weighted accuracy	Number of ceRNA
1	0.3	10	0.01	1	0.82	0.91	0.18	0.01	0.91	0.5	0.11
		20	0.01	1	0.82	0.91	0.18	0.01	0.91	0.5	0.11
		30	0.01	1	0.82	0.91	0.18	0.01	0.91	0.5	0.11
		40	0.01	1	0.82	0.91	0.18	0.01	0.91	0.5	0.11
	0.5	10	0.01	1	0.89	0.91	0.18	0.01	0.91	0.5	0.09
		20	0.01	1	0.88	0.91	0.18	0.01	0.91	0.5	0.08
		30	0.01	1	0.88	0.91	0.18	0.01	0.91	0.5	0.08
		40	0.01	1	0.89	0.91	0.18	0.01	0.91	0.5	0.09
	0.7	10	0	1	1	0.9	0.18	0	0.9	0.5	0.01
		20	0	1	1	0.9	0.18	0	0.9	0.5	0.01
		30	0	1	1	0.9	0.18	0	0.9	0.5	0.01
		40	0	1	1	0.9	0.18	0	0.9	0.5	0.01
2	0.3	10	0.01	1	0.83	0.91	0.2	0.01	0.91	0.5	0.11
		20	0.01	1	0.85	0.91	0.2	0.02	0.91	0.5	0.12
		30	0.01	1	0.83	0.91	0.2	0.01	0.91	0.5	0.11
		40	0.01	1	0.83	0.91	0.2	0.01	0.91	0.5	0.11
	0.5	10	0.01	1	0.89	0.91	0.18	0.01	0.91	0.5	0.09
		20	0.01	1	0.89	0.91	0.18	0.01	0.91	0.5	0.09
		30	0.01	1	0.88	0.91	0.18	0.01	0.91	0.5	0.08
		40	0.01	1	0.89	0.91	0.18	0.01	0.91	0.5	0.09
	0.7	10	0	1	1	0.9	0.18	0	0.9	0.5	0.01
		20	0	1	1	0.9	0.18	0	0.9	0.5	0.01
		30	0	1	1	0.9	0.18	0	0.9	0.5	0.01
		40	0	1	1	0.9	0.18	0	0.9	0.5	0.01
3	0.3	10	0.01	1	0.91	0.91	0.2	0.02	0.91	0.51	0.12
		20	0.01	1	0.91	0.91	0.2	0.02	0.91	0.51	0.12
		30	0.01	1	0.91	0.91	0.2	0.02	0.91	0.51	0.12
		40	0.01	1	0.91	0.91	0.2	0.02	0.91	0.51	0.12
	0.5	10	0.01	1	1	0.91	0.2	0.02	0.91	0.51	0.11
		20	0.01	1	1	0.91	0.2	0.02	0.91	0.51	0.11
		30	0.01	1	1	0.91	0.2	0.02	0.91	0.51	0.11
		40	0.01	1	1	0.91	0.2	0.02	0.91	0.51	0.12
	0.7	10	0	1	NA	0.9	NA	0	0.9	0.5	0
		20	0	1	NA	0.9	NA	0	0.9	0.5	0
		30	0	1	NA	0.9	NA	0	0.9	0.5	0
		40	0	1	NA	0.9	NA	0	0.9	0.5	0
4	0.3	10	0.03	1	0.96	0.91	0.25	0.05	0.91	0.52	0.35
		20	0.03	1	0.96	0.91	0.25	0.05	0.91	0.52	0.35
		30	0.03	1	0.95	0.91	0.25	0.05	0.91	0.52	0.34
		40	0.03	1	0.96	0.91	0.25	0.05	0.91	0.52	0.35
	0.5	10	0.03	1	0.95	0.91	0.24	0.04	0.91	0.51	0.3
		20	0.03	1	0.95	0.91	0.25	0.05	0.91	0.51	0.31
		30	0.03	1	0.95	0.91	0.24	0.04	0.91	0.51	0.3
		40	0.03	1	0.95	0.91	0.24	0.04	0.91	0.51	0.3
	0.7	10	0.01	1	1	0.91	0.27	0.01	0.91	0.5	0.08
		20	0.01	1	1	0.91	0.29	0.01	0.91	0.5	0.07
		30	0.01	1	1	0.91	0.27	0.01	0.91	0.5	0.08
		40	0.01	1	1	0.91	0.27	0.01	0.91	0.5	0.08
