# Supplementary material for: ceRNAR: An R package for identification and analysis of ceRNA-miRNA triplets
Source: PLoS Comput Biol. 2022 Sep 9;18(9):e1010497. doi: 10.1371/journal.pcbi.1010497 (PMC9491567; doi:10.1371/journal.pcbi.1010497)
Supplement: S6 Table — (XLS) [file pcbi.1010497.s022.xls]

## Sheet: Sheet1
S6 Table. Performance of the ceRNAR package in five scenarios under the complete version using synthetic data with a fixed correlation value (0.6).
Scenarios	Window sizes	Correlation thresholds	Sensitivity	Specificity	PPV	NPV	F1 score	Kappa	Accuracy	Weighted accuracy	Number of ceRNA
1	10	0.3	0.56	0.8	0.23	0.95	0.33	0.22	0.78	0.68	24.36
		0.5	0.6	0.87	0.33	0.95	0.42	0.34	0.84	0.73	18.22
		0.7	0.37	0.98	0.59	0.94	0.47	0.4	0.92	0.67	5.75
	20	0.3	0.27	0.97	0.46	0.93	0.35	0.28	0.9	0.62	5.72
		0.5	0.27	0.99	0.67	0.93	0.39	0.33	0.92	0.63	3.94
		0.7	0.09	1	0.91	0.91	0.31	0.14	0.91	0.55	1
	30	0.3	0.05	1	0.66	0.91	0.22	0.08	0.91	0.53	0.8
		0.5	0.05	1	0.78	0.91	0.23	0.07	0.91	0.52	0.59
		0.7	0.01	1	1	0.91	0.18	0.01	0.91	0.5	0.07
	40	0.3	0	1	1	0.9	0.18	0	0.9	0.5	0.02
		0.5	0	1	1	0.9	0.18	0	0.9	0.5	0.02
		0.7	0	1	NA	0.9	NA	0	0.9	0.5	0
2	10	0.3	0.5	0.81	0.21	0.94	0.3	0.19	0.78	0.65	23.31
		0.5	0.56	0.86	0.3	0.95	0.38	0.3	0.83	0.71	18.48
		0.7	0.27	0.98	0.57	0.93	0.39	0.31	0.91	0.63	4.61
	20	0.3	0.21	0.97	0.38	0.92	0.31	0.22	0.89	0.59	5.42
		0.5	0.19	0.99	0.57	0.92	0.35	0.23	0.91	0.59	3.21
		0.7	0.06	1	0.94	0.91	0.26	0.09	0.91	0.53	0.63
	30	0.3	0.03	1	0.5	0.91	0.2	0.05	0.91	0.52	0.63
		0.5	0.03	1	0.64	0.91	0.2	0.04	0.91	0.51	0.38
		0.7	0	1	0.67	0.9	0.18	0	0.9	0.5	0.03
	40	0.3	0	1	0.5	0.9	0.18	0	0.9	0.5	0.06
		0.5	0	1	0	0.9	NA	0	0.9	0.5	0.02
		0.7	0	1	NA	0.9	NA	0	0.9	0.5	0
3	10	0.3	0.52	0.8	0.22	0.94	0.31	0.2	0.78	0.66	23.79
		0.5	0.54	0.87	0.3	0.95	0.38	0.3	0.84	0.71	17.57
		0.7	0.3	0.98	0.55	0.93	0.42	0.33	0.91	0.64	5.07
	20	0.3	0.18	0.97	0.38	0.92	0.28	0.19	0.89	0.58	4.85
		0.5	0.17	0.99	0.63	0.92	0.32	0.22	0.91	0.58	2.69
		0.7	0.06	1	0.9	0.91	0.28	0.09	0.91	0.53	0.6
	30	0.3	0.03	1	0.5	0.91	0.21	0.04	0.9	0.51	0.52
		0.5	0.02	1	0.75	0.91	0.21	0.03	0.91	0.51	0.23
		0.7	0	1	NA	0.9	NA	0	0.9	0.5	0
	40	0.3	0	1	0.6	0.91	0.18	0	0.9	0.5	0.05
		0.5	0	1	1	0.91	0.18	0.01	0.91	0.5	0.03
		0.7	0	1	NA	0.9	NA	0	0.9	0.5	0
4	10	0.3	0.61	0.8	0.24	0.95	0.34	0.24	0.78	0.7	25.38
		0.5	0.67	0.86	0.34	0.96	0.45	0.37	0.84	0.77	20
		0.7	0.43	0.98	0.66	0.94	0.55	0.46	0.93	0.7	6.24
	20	0.3	0.32	0.97	0.51	0.93	0.39	0.34	0.91	0.65	6.3
		0.5	0.32	0.99	0.72	0.93	0.44	0.38	0.92	0.65	4.33
		0.7	0.11	1	0.98	0.91	0.32	0.16	0.91	0.55	1.08
	30	0.3	0.06	1	0.6	0.91	0.27	0.09	0.91	0.53	0.96
		0.5	0.05	1	0.88	0.91	0.28	0.08	0.91	0.53	0.61
		0.7	0.01	1	0.89	0.91	0.22	0.02	0.91	0.5	0.11
	40	0.3	0.01	1	0.67	0.91	0.18	0.01	0.9	0.5	0.1
		0.5	0	1	0.5	0.9	0.18	0	0.9	0.5	0.05
		0.7	0	1	NA	0.9	NA	0	0.9	0.5	0
5	10	0.3	0.18	0.81	0.09	0.9	0.13	-0.01	0.75	0.49	20.1
		0.5	0.12	0.87	0.09	0.9	0.14	0	0.8	0.5	13.25
		0.7	0.02	0.98	0.08	0.9	0.16	0	0.89	0.5	1.83
	20	0.3	0.03	0.97	0.09	0.9	0.16	0	0.88	0.5	3.06
		0.5	0	0.99	0.05	0.9	0.17	-0.01	0.9	0.5	1
		0.7	0	1	0	0.9	NA	0	0.9	0.5	0.04
	30	0.3	0.01	1	0.26	0.91	0.18	0.01	0.9	0.5	0.29
		0.5	0	1	0	0.9	NA	0	0.9	0.5	0.02
		0.7	0	1	NA	0.9	NA	0	0.9	0.5	0
	40	0.3	0	1	NA	0.9	NA	0	0.9	0.5	0
		0.5	0	1	NA	0.9	NA	0	0.9	0.5	0
		0.7	0	1	NA	0.9	NA	0	0.9	0.5	0
