# Supplementary material for: ceRNAR: An R package for identification and analysis of ceRNA-miRNA triplets
Source: PLoS Comput Biol. 2022 Sep 9;18(9):e1010497. doi: 10.1371/journal.pcbi.1010497 (PMC9491567; doi:10.1371/journal.pcbi.1010497)
Supplement: S7 Table — (XLS) [file pcbi.1010497.s023.xls]

## Sheet: Sheet1
S7 Table. Performance of the ceRNAR package in five scenarios under the complete version using synthetic data with a fixed correlation value (0.3).
Scenarios	Window sizes	Correlation thresholds	Sensitivity	Specificity	PPV	NPV	F1 score	Kappa	Accuracy	Weighted accuracy	Number of ceRNA
1	10	0.3	0.26	0.81	0.13	0.91	0.18	0.05	0.76	0.53	20.68
		0.5	0.23	0.87	0.16	0.91	0.2	0.08	0.81	0.55	14.48
		0.7	0.06	0.98	0.26	0.91	0.23	0.06	0.89	0.52	2.33
	20	0.3	0.09	0.97	0.23	0.91	0.2	0.08	0.89	0.53	3.77
		0.5	0.05	0.99	0.35	0.91	0.18	0.06	0.9	0.52	1.63
		0.7	0.01	1	0.86	0.91	0.18	0.01	0.91	0.5	0.07
	30	0.3	0.01	1	0.21	0.91	0.18	0.01	0.9	0.5	0.39
		0.5	0.01	1	0.35	0.91	0.18	0.01	0.9	0.5	0.17
		0.7	0	1	NA	0.9	NA	0	0.9	0.5	0
	40	0.3	0	1	0	0.9	NA	0	0.9	0.5	0.01
		0.5	0	1	NA	0.9	NA	0	0.9	0.5	0
		0.7	0	1	NA	0.9	NA	0	0.9	0.5	0
2	10	0.3	0.28	0.8	0.13	0.91	0.19	0.05	0.75	0.54	22.03
		0.5	0.24	0.87	0.15	0.92	0.21	0.08	0.81	0.55	15.1
		0.7	0.06	0.98	0.25	0.91	0.21	0.06	0.89	0.52	2.51
	20	0.3	0.06	0.97	0.17	0.91	0.19	0.04	0.88	0.52	3.6
		0.5	0.03	0.99	0.23	0.91	0.18	0.03	0.9	0.51	1.46
		0.7	0	1	0.42	0.9	0.18	0	0.9	0.5	0.07
	30	0.3	0	1	0.12	0.9	0.18	0	0.9	0.5	0.32
		0.5	0	1	0.14	0.9	0.18	0	0.9	0.5	0.07
		0.7	0	1	NA	0.9	NA	0	0.9	0.5	0
	40	0.3	0	1	0	0.9	NA	0	0.9	0.5	0.01
		0.5	0	1	NA	0.9	NA	0	0.9	0.5	0
		0.7	0	1	NA	0.9	NA	0	0.9	0.5	0
3	10	0.3	0.22	0.81	0.11	0.91	0.15	0.02	0.75	0.51	20.57
		0.5	0.19	0.87	0.14	0.91	0.18	0.06	0.81	0.53	14
		0.7	0.04	0.98	0.17	0.91	0.19	0.03	0.89	0.51	2.03
	20	0.3	0.06	0.97	0.16	0.91	0.19	0.04	0.88	0.51	3.55
		0.5	0.03	0.99	0.21	0.91	0.19	0.03	0.9	0.51	1.48
		0.7	0	1	0.14	0.9	0.18	0	0.9	0.5	0.09
	30	0.3	0.01	1	0.22	0.91	0.2	0.01	0.9	0.5	0.36
		0.5	0	1	0.21	0.9	0.18	0	0.9	0.5	0.14
		0.7	0	1	NA	0.9	NA	0	0.9	0.5	0
	40	0.3	0	1	0.33	0.9	0.18	0	0.9	0.5	0.03
		0.5	0	1	0.5	0.9	0.18	0	0.9	0.5	0.02
		0.7	0	1	NA	0.9	NA	0	0.9	0.5	0
4	10	0.3	0.25	0.8	0.12	0.91	0.18	0.04	0.75	0.53	21.47
		0.5	0.23	0.87	0.15	0.91	0.2	0.08	0.81	0.55	15
		0.7	0.05	0.98	0.2	0.91	0.2	0.04	0.89	0.51	2.54
	20	0.3	0.1	0.97	0.25	0.91	0.22	0.09	0.89	0.54	3.92
		0.5	0.07	0.99	0.36	0.91	0.22	0.08	0.9	0.53	1.74
		0.7	0.01	1	1	0.91	0.21	0.01	0.91	0.5	0.06
	30	0.3	0.01	1	0.22	0.91	0.18	0.01	0.9	0.5	0.31
		0.5	0.01	1	0.47	0.91	0.18	0.01	0.9	0.5	0.15
		0.7	0	1	NA	0.9	NA	0	0.9	0.5	0
	40	0.3	0	1	0	0.9	NA	0	0.9	0.5	0.01
		0.5	0	1	NA	0.9	NA	0	0.9	0.5	0
		0.7	0	1	NA	0.9	NA	0	0.9	0.5	0
5	10	0.3	0.19	0.81	0.09	0.9	0.14	-0.01	0.75	0.5	20.37
		0.5	0.12	0.87	0.09	0.9	0.15	0	0.8	0.5	13.83
		0.7	0.01	0.98	0.08	0.9	0.16	-0.01	0.89	0.5	2.11
	20	0.3	0.03	0.97	0.09	0.9	0.14	-0.01	0.88	0.5	3.54
		0.5	0.01	0.99	0.05	0.9	0.16	-0.01	0.89	0.5	1.27
		0.7	0	1	0	0.9	NA	0	0.9	0.5	0.06
	30	0.3	0	1	0.15	0.9	0.18	0	0.9	0.5	0.37
		0.5	0	1	0	0.9	NA	0	0.9	0.5	0.09
		0.7	0	1	NA	0.9	NA	0	0.9	0.5	0
	40	0.3	0	1	NA	0.9	NA	0	0.9	0.5	0
		0.5	0	1	NA	0.9	NA	0	0.9	0.5	0
		0.7	0	1	NA	0.9	NA	0	0.9	0.5	0
