# Supplementary material for: ceRNAR: An R package for identification and analysis of ceRNA-miRNA triplets
Source: PLoS Comput Biol. 2022 Sep 9;18(9):e1010497. doi: 10.1371/journal.pcbi.1010497 (PMC9491567; doi:10.1371/journal.pcbi.1010497)
Supplement: S9 Table — (XLS) [file pcbi.1010497.s025.xls]

## Sheet: Sheet1
S9 Table. Performance of the ceRNAR package using synthetic data with randomly selected correlation values from 0.8 to 0.9.
Scenarios	Window sizes	Correlation thresholds	Sensitivity	Specificity	PPV	NPV	F1 score	Kappa	Accuracy	Weighted accuracy	Number of ceRNA
1	10	0.3	0.73	0.72	0.22	0.96	0.33	0.22	0.72	0.73	33.83
		0.5	0.83	0.77	0.28	0.98	0.42	0.32	0.78	0.8	29.91
		0.7	0.77	0.93	0.54	0.97	0.63	0.58	0.91	0.85	14.62
	20	0.3	0.54	0.8	0.23	0.94	0.32	0.21	0.78	0.67	24.24
		0.5	0.53	0.86	0.3	0.95	0.38	0.29	0.83	0.7	18.64
		0.7	0.37	0.95	0.48	0.94	0.41	0.34	0.9	0.66	8.36
	30	0.3	0.3	0.85	0.19	0.92	0.23	0.12	0.8	0.58	16.97
		0.5	0.28	0.89	0.22	0.92	0.24	0.14	0.83	0.58	13.4
		0.7	0.18	0.95	0.32	0.92	0.25	0.15	0.88	0.56	6.36
	40	0.3	0.11	0.94	0.16	0.91	0.19	0.05	0.86	0.52	7.09
		0.5	0.09	0.96	0.19	0.91	0.2	0.06	0.87	0.52	5.17
		0.7	0.06	0.98	0.24	0.91	0.2	0.05	0.89	0.52	2.39
2	10	0.3	0.62	0.77	0.23	0.95	0.33	0.22	0.76	0.7	27.86
		0.5	0.82	0.83	0.34	0.98	0.48	0.39	0.83	0.82	24.75
		0.7	0.81	0.96	0.68	0.98	0.73	0.69	0.94	0.88	12.07
	20	0.3	0.35	0.88	0.24	0.93	0.29	0.19	0.83	0.61	15.28
		0.5	0.35	0.92	0.34	0.93	0.34	0.26	0.87	0.64	11.09
		0.7	0.23	0.98	0.59	0.92	0.32	0.27	0.91	0.6	4.4
	30	0.3	0.12	0.93	0.16	0.91	0.18	0.05	0.85	0.52	8.06
		0.5	0.11	0.95	0.2	0.91	0.2	0.07	0.87	0.53	6.29
		0.7	0.07	0.98	0.34	0.91	0.21	0.07	0.89	0.53	2.67
	40	0.3	0.08	0.96	0.18	0.91	0.21	0.05	0.88	0.52	4.68
		0.5	0.07	0.96	0.19	0.91	0.21	0.05	0.88	0.52	4.11
		0.7	0.05	0.98	0.27	0.91	0.2	0.05	0.9	0.52	1.97
3	10	0.3	0.83	0.76	0.27	0.98	0.41	0.31	0.77	0.79	31.03
		0.5	0.88	0.82	0.35	0.99	0.5	0.42	0.83	0.85	26.04
		0.7	0.8	0.95	0.66	0.98	0.71	0.68	0.94	0.88	12.59
	20	0.3	0.36	0.87	0.24	0.93	0.28	0.19	0.82	0.61	15.96
		0.5	0.34	0.92	0.32	0.93	0.32	0.24	0.86	0.63	11.24
		0.7	0.24	0.98	0.56	0.92	0.35	0.28	0.91	0.61	4.46
	30	0.3	0.13	0.93	0.17	0.91	0.19	0.07	0.85	0.53	8.22
		0.5	0.13	0.94	0.22	0.91	0.21	0.09	0.87	0.54	6.55
		0.7	0.09	0.98	0.32	0.91	0.23	0.09	0.89	0.53	2.94
	40	0.3	0.08	0.96	0.16	0.91	0.2	0.04	0.88	0.52	4.66
		0.5	0.07	0.97	0.18	0.91	0.2	0.05	0.88	0.52	4.01
		0.7	0.05	0.98	0.28	0.91	0.2	0.05	0.89	0.52	2.04
4	10	0.3	0.86	0.76	0.28	0.98	0.42	0.33	0.77	0.81	31.05
		0.5	0.9	0.82	0.35	0.99	0.51	0.43	0.83	0.86	26.44
		0.7	0.86	0.95	0.66	0.99	0.74	0.71	0.94	0.91	13.34
	20	0.3	0.76	0.88	0.42	0.97	0.53	0.46	0.87	0.82	18.88
		0.5	0.78	0.92	0.53	0.98	0.62	0.57	0.91	0.85	15.25
		0.7	0.69	0.98	0.77	0.97	0.72	0.69	0.95	0.83	9.09
	30	0.3	0.21	0.93	0.24	0.92	0.25	0.14	0.86	0.57	8.86
		0.5	0.2	0.94	0.27	0.92	0.26	0.15	0.87	0.57	7.49
		0.7	0.14	0.97	0.38	0.92	0.28	0.15	0.89	0.56	3.93
	40	0.3	0.11	0.94	0.19	0.91	0.19	0.06	0.86	0.53	6.45
		0.5	0.11	0.95	0.22	0.91	0.2	0.07	0.87	0.53	5.79
		0.7	0.09	0.98	0.3	0.91	0.21	0.08	0.89	0.53	3.23
5	10	0.3	0.2	0.81	0.1	0.91	0.15	0.01	0.75	0.5	20.38
		0.5	0.13	0.86	0.09	0.9	0.15	-0.01	0.79	0.5	14.17
		0.7	0.02	0.98	0.08	0.9	0.17	-0.01	0.89	0.5	2.02
	20	0.3	0.03	0.97	0.11	0.9	0.16	0	0.88	0.5	3.1
		0.5	0.01	0.99	0.09	0.9	0.17	0	0.9	0.5	1.12
		0.7	0	1	0	0.9	NA	0	0.9	0.5	0.07
	30	0.3	0	1	0.04	0.9	0.18	0	0.9	0.5	0.32
		0.5	0	1	0	0.9	NA	0	0.9	0.5	0.04
		0.7	0	1	NA	0.9	NA	0	0.9	0.5	0
	40	0.3	0	1	0	0.9	NA	0	0.9	0.5	0.03
		0.5	0	1	NA	0.9	NA	0	0.9	0.5	0
		0.7	0	1	NA	0.9	NA	0	0.9	0.5	0
