# Supplementary material for: ceRNAR: An R package for identification and analysis of ceRNA-miRNA triplets
Source: PLoS Comput Biol. 2022 Sep 9;18(9):e1010497. doi: 10.1371/journal.pcbi.1010497 (PMC9491567; doi:10.1371/journal.pcbi.1010497)
Supplement: S12 Table — (XLS) [file pcbi.1010497.s028.xls]

## Sheet: Sheet1
S12 Table. Performance comparison among tools.
Tools	Scenarios	Correlation levels	Sensitivity		Specificity		PPV		NPV		F1	Kappa	Accuracy	Weighted	Number of ceRNA
			mean	se*	mean	se	mean	se	mean	se	score			accuracy
cernia	1	all	0.16	0.01	0.87	0.01	0.12	0.01	0.91	<0.01	0.16	0.03	0.8	0.52	13.93
		high	0.17	0.01	0.87	0.01	0.12	0.01	0.91	<0.01	0.17	0.04	0.81	0.52	13.6
		low	0.12	0.01	0.87	0.01	0.1	0.01	0.9	<0.01	0.15	0	0.8	0.5	13.59
		mid	0.16	0.02	0.87	0.01	0.12	0.01	0.91	<0.01	0.18	0.03	0.81	0.52	13.53
	2	all	0.1	0.01	0.91	<0.01	0.1	0.01	0.91	<0.01	0.17	0	0.83	0.5	9.8
		high	0.19	0.02	0.9	<0.01	0.17	0.01	0.91	<0.01	0.22	0.08	0.83	0.55	11.54
		low	0.11	0.01	0.9	0.01	0.1	0.01	0.91	<0.01	0.18	0.01	0.82	0.5	10.63
		mid	0.12	0.01	0.9	0.01	0.12	0.01	0.91	<0.01	0.17	0.02	0.83	0.51	10.54
	3	all	0.16	0.01	0.9	0.01	0.16	0.02	0.91	<0.01	0.19	0.06	0.83	0.53	11.14
		high	0.18	0.02	0.91	0.01	0.17	0.02	0.91	<0.01	0.22	0.08	0.84	0.54	10.76
		low	0.14	0.01	0.9	<0.01	0.14	0.01	0.91	<0.01	0.19	0.04	0.83	0.52	10.88
		mid	0.14	0.01	0.91	<0.01	0.14	0.01	0.91	<0.01	0.18	0.04	0.83	0.52	10.26
	4	all	0.15	0.01	0.89	0.01	0.13	0.01	0.91	<0.01	0.19	0.04	0.82	0.52	12.14
		high	0.17	0.02	0.88	0.01	0.14	0.01	0.91	<0.01	0.19	0.05	0.82	0.53	12.72
		low	0.14	0.01	0.89	0.01	0.11	0.01	0.91	<0.01	0.17	0.02	0.81	0.51	12.24
		mid	0.18	0.02	0.89	0.01	0.15	0.01	0.91	<0.01	0.19	0.06	0.82	0.53	12.52
	5	all	0.08	0.01	0.9	<0.01	0.08	0.01	0.9	<0.01	0.14	-0.01	0.83	0.49	9.86
		high	0.1	0.01	0.91	<0.01	0.1	0.01	0.91	<0.01	0.15	0.01	0.83	0.5	9.67
		low	0.1	0.01	0.9	<0.01	0.1	0.01	0.91	<0.01	0.15	0.01	0.83	0.5	10.47
		mid	0.1	0.01	0.9	<0.01	0.11	0.01	0.9	<0.01	0.14	0.01	0.83	0.5	10.4
jami	1	all	0.17	0.01	0.69	0.01	0.05	0	0.89	<0.01	0.1	-0.07	0.64	0.43	31.11
		high	0.19	0.02	0.68	0.01	0.06	0	0.89	<0.01	0.11	-0.06	0.63	0.43	32.21
		low	0.16	0.01	0.69	0.01	0.05	0	0.88	<0.01	0.1	-0.07	0.64	0.43	31.51
		mid	0.17	0.02	0.68	0.01	0.06	0.01	0.88	<0.01	0.12	-0.07	0.63	0.42	32.01
	2	all	0.09	0.01	0.85	<0.01	0.06	0.01	0.9	<0.01	0.11	-0.05	0.78	0.47	14.8
		high	0.11	0.01	0.86	0.01	0.08	0.01	0.9	<0.01	0.13	-0.02	0.79	0.49	14.48
		low	0.07	0.01	0.86	0.01	0.05	0.01	0.9	<0.01	0.11	-0.06	0.78	0.46	14.19
		mid	0.08	0.01	0.84	0.01	0.05	0.01	0.9	<0.01	0.11	-0.06	0.77	0.46	15.56
	3	all	0.1	0.01	0.85	<0.01	0.07	0.01	0.9	<0.01	0.11	-0.03	0.78	0.48	14.84
		high	0.12	0.01	0.84	0.01	0.07	0.01	0.9	<0.01	0.14	-0.04	0.77	0.48	16.01
		low	0.08	0.01	0.86	0.01	0.05	0.01	0.9	<0.01	0.11	-0.05	0.78	0.47	14.16
		mid	0.08	0.01	0.85	0.01	0.05	0	0.9	<0.01	0.1	-0.06	0.78	0.46	15.12
	4	all	0.12	0.01	0.86	<0.01	0.08	0.01	0.9	<0.01	0.14	-0.02	0.79	0.49	14.08
		high	0.13	0.01	0.87	0.01	0.1	0.01	0.91	<0.01	0.15	0	0.8	0.5	13.43
		low	0.06	0.01	0.87	<0.01	0.04	0.01	0.9	<0.01	0.1	-0.06	0.8	0.47	12.51
		mid	0.1	0.01	0.87	<0.01	0.08	0.01	0.9	<0.01	0.14	-0.02	0.8	0.49	13.27
	5	all	0.3	0.02	0.4	0.01	0.05	<0.01	0.86	0.03	0.09	-0.09	0.39	0.35	60.16
		high	0.28	0.02	0.42	0.01	0.05	<0.01	0.84	0.01	0.09	-0.09	0.41	0.35	57.63
		low	0.26	0.02	0.41	0.01	0.04	<0.01	0.82	0.01	0.09	-0.1	0.4	0.34	58.39
		mid	0.24	0.01	0.39	0.01	0.04	<0.01	0.86	0.04	0.08	-0.11	0.38	0.32	60.15
sponge	1	all	0.21	0.02	0.81	0.01	0.11	0.01	0.91	<0.01	0.17	0.01	0.75	0.51	20.37
		high	0.23	0.02	0.81	0.01	0.1	0.01	0.91	<0.01	0.17	0.02	0.75	0.52	20.63
		low	0.18	0.02	0.82	0.01	0.09	0.01	0.9	<0.01	0.14	-0.01	0.76	0.5	19.24
		mid	0.21	0.02	0.8	0.01	0.11	0.01	0.91	<0.01	0.15	0.01	0.75	0.51	20.77
	2	all	0.13	0.01	0.88	0.01	0.11	0.01	0.91	<0.01	0.15	0.01	0.81	0.51	12.3
		high	0.12	0.01	0.88	0.01	0.08	0.01	0.9	<0.01	0.15	-0.01	0.8	0.5	12.93
		low	0.11	0.01	0.88	0.01	0.09	0.01	0.9	<0.01	0.16	0	0.81	0.5	12.44
		mid	0.13	0.01	0.86	0.01	0.09	0.01	0.9	<0.01	0.14	-0.01	0.79	0.49	14.25
	3	all	0.13	0.02	0.88	0.01	0.11	0.02	0.91	<0.01	0.16	0.01	0.8	0.5	13.16
		high	0.14	0.02	0.89	0.01	0.13	0.02	0.91	<0.01	0.18	0.03	0.82	0.52	12
		low	0.1	0.01	0.88	0.01	0.09	0.01	0.9	<0.01	0.14	-0.01	0.81	0.49	12.13
		mid	0.12	0.01	0.89	0.01	0.09	0.01	0.91	<0.01	0.16	0	0.82	0.5	11.64
	4	all	0.17	0.02	0.83	0.01	0.09	0.01	0.9	<0.01	0.14	0	0.77	0.5	18.09
		high	0.17	0.02	0.82	0.01	0.1	0.01	0.9	<0.01	0.15	0	0.76	0.5	18.59
		low	0.21	0.02	0.82	0.01	0.11	0.01	0.91	<0.01	0.16	0.02	0.76	0.51	19.24
		mid	0.19	0.02	0.84	0.01	0.11	0.01	0.91	<0.01	0.16	0.02	0.77	0.51	17.53
	5	all	0.07	0.01	0.93	0.01	0.12	0.02	0.91	<0.01	0.18	0.01	0.85	0.5	6.91
		high	0.06	0.01	0.93	0.01	0.09	0.02	0.9	<0.01	0.17	-0.01	0.85	0.5	7.07
		low	0.07	0.01	0.94	0.01	0.1	0.02	0.91	<0.01	0.15	0	0.85	0.5	6.76
		mid	0.06	0.01	0.94	0.01	0.1	0.02	0.9	<0.01	0.15	0	0.85	0.5	6.56
cernar**	1	all	0.32	0.02	0.91	<0.01	0.28	0.02	0.93	<0.01	0.32	0.21	0.86	0.62	11.68
		high	0.82	0.02	0.91	<0.01	0.5	0.01	0.98	<0.01	0.61	0.56	0.9	0.86	17.16
		low	0.15	0.01	0.91	<0.01	0.15	0.01	0.91	<0.01	0.19	0.06	0.83	0.53	10.37
		mid	0.35	0.02	0.91	<0.01	0.29	0.01	0.93	<0.01	0.32	0.23	0.86	0.63	12.16
	2	all	0.33	0.02	0.94	<0.01	0.38	0.02	0.93	<0.01	0.36	0.28	0.88	0.64	9
		high	0.82	0.02	0.95	<0.01	0.63	0.01	0.98	<0.01	0.71	0.67	0.94	0.88	13.19
		low	0.13	0.01	0.94	<0.01	0.18	0.02	0.91	<0.01	0.21	0.07	0.86	0.53	7.36
		mid	0.33	0.02	0.94	<0.01	0.4	0.02	0.93	<0.01	0.37	0.28	0.88	0.64	8.87
	3	all	0.32	0.02	0.94	<0.01	0.37	0.02	0.93	<0.01	0.35	0.27	0.88	0.63	8.65
		high	0.81	0.02	0.94	<0.01	0.61	0.01	0.98	<0.01	0.69	0.65	0.93	0.88	13.58
		low	0.12	0.01	0.95	<0.01	0.18	0.02	0.91	<0.01	0.19	0.07	0.87	0.53	6.3
		mid	0.31	0.02	0.94	<0.01	0.36	0.02	0.93	<0.01	0.35	0.26	0.88	0.63	8.78
	4	all	0.35	0.02	0.94	<0.01	0.38	0.02	0.93	<0.01	0.36	0.29	0.88	0.64	9.23
		high	0.86	0.02	0.94	<0.01	0.62	0.01	0.99	<0.01	0.71	0.67	0.93	0.9	14.44
		low	0.13	0.01	0.94	<0.01	0.18	0.02	0.91	<0.01	0.21	0.07	0.86	0.53	6.8
		mid	0.39	0.02	0.94	<0.01	0.4	0.02	0.94	<0.01	0.39	0.32	0.88	0.66	10.01
	5	all	0.03	0.01	0.98	<0.01	0.14	0.06	0.91	<0.01	0.17	0.01	0.89	0.5	2.43
		high	0.02	0.01	0.97	<0.01	0.09	0.06	0.9	<0.01	0.18	0	0.88	0.5	2.65
		low	0.03	0.01	0.97	<0.01	0.09	0.04	0.9	<0.01	0.18	0	0.88	0.5	2.8
		mid	0.02	0.01	0.98	<0.01	0.08	0.04	0.9	<0.01	0.16	0	0.89	0.5	2.38
* se:standard error.
** parameter settings of cernar: (1) window size = 10 and (2) correlation threshold.
