# Supplementary material for: ceRNAR: An R package for identification and analysis of ceRNA-miRNA triplets
Source: PLoS Comput Biol. 2022 Sep 9;18(9):e1010497. doi: 10.1371/journal.pcbi.1010497 (PMC9491567; doi:10.1371/journal.pcbi.1010497)
Supplement: S13 Table — (XLSX) [file pcbi.1010497.s029.xlsx]

## Sheet: Sheet1
S13 Table. Running time comparison among tools.
Terms		Run time (seconds)
		cernar	cernia	jami	sponge	gdcrnatools
sample size	250	4.182	0.114	17.472	0.342	0.933
	500	7.544	0.201	22.179	0.26	1.774
	1000	15.047	0.157	40.869	0.501	3.411
number of genes/triplets	15/105	3.971	0.083	14.764	0.229	0.024
	50/1,225	43.823	0.897	246.984	0.113	0.194
	100/4,950	176.158	4.361	1132.7	0.147	0.771
