# Supplementary material for: ceRNAR: An R package for identification and analysis of ceRNA-miRNA triplets
Source: PLoS Comput Biol. 2022 Sep 9;18(9):e1010497. doi: 10.1371/journal.pcbi.1010497 (PMC9491567; doi:10.1371/journal.pcbi.1010497)
Supplement: S14 Table — (XLS) [file pcbi.1010497.s030.xls]

## Sheet: Sheet1
S14 Table. Summary of the application to the TCGA lung cancer datasets.
		TCGA-LUAD*	TCGA-LUSC*
Dataset description
	- total samples	510	475
	- total mRNA	751	754
	- total miRNA	55594	55509
Computational results
	- putative results	2,790,269 (572 miRNAs & 7,639 genes)	2480187 (512 miRNAs & 7,309 genes)
	- identified ceRNA triplets	25,236 (158 miRNAs & 2,077 genes)	8,223 (69 miRNAs & 2,730 genes)
Interaction statistics
	- number of ceRNAs interacting with a miRNA	273	150
	- number of ceRNAs interacting with a ceRNA	24	6
Top miRNA with most bridged ceRNAs
	- miRNA (number of ceRNA pairs bridged to this miRNA)	hsa-miR-19a-3p (2,396 pairs)	hsa-miR-148a-3p (1,049 pairs)
	- its hub ceRNA (number of co-expressed ceRNAs)	DSEL (72 ceRNAs)	ATP11A (45 ceRNAs)
* The two analytical parameters, window size and threshold for peak, were set to 20% and 0.85.
